# Supplementary material for: Trpm8 Expression in Human and Mouse Castration Resistant Prostate Adenocarcinoma Paves the Way for the Preclinical Development of TRPM8-Based Targeted Therapies
Source: Biomolecules. 2022 Jan 23;12(2):193. doi: 10.3390/biom12020193 (PMC8961668; doi:10.3390/biom12020193)
Supplement: Supplementary file 1 [file biomolecules-12-00193-s001.zip]

Archive with 1 entries (1 files):
- biomolecules-1549981-supplementary.pdf
